# Supplementary material for: Life at the Top: Extensive Green Roof Plant Species and Their Traits for Urban Use
Source: Plants (Basel). 2025 Feb 27;14(5):735. doi: 10.3390/plants14050735 (PMC11902263; doi:10.3390/plants14050735)
Supplement: Supplementary file 1 [file plants-14-00735-s001.zip]

Archive with 5 entries (5 files):
- S1-plant list.pdf
- S2 - full reference list.pdf
- S3 - plant traits - R1.xlsx
- S4 - species per climate list - R1.pdf
- S5 - Top families per climate pie charts - R1.pdf
